# Supplementary material for: Minimizing fungal disease deaths will allow the UNAIDS target of reducing annual AIDS deaths below 500 000 by 2020 to be realized
Source: Philos Trans R Soc Lond B Biol Sci. 2016 Dec 5;371(1709):20150468. doi: 10.1098/rstb.2015.0468 (PMC5095544; doi:10.1098/rstb.2015.0468)
Supplement: Modelling reduction in AIDS deaths Dec 2015 [file rstb20150468supp1.xlsx]

## Sheet: Primary assumptions
Reduction in AIDS deaths to under 500,000 a year by 2020
90-90-90 + action on fungal diseases will achieve a million more HIV survivors each year by 2020
HIV assumptions
Total PLHIV			36900000
On ART		0.4	14760000
Unprotected			22140000
CD4<200		0.135	2988900	Simple numerical decay of CD4 cell counts over 7.5 years
Cryptococcal disease assumptions
278250	Most conservative CDC estimate x75%			All assumed to be meningitis. Conversion from cryptococcal antigenaemia to meningitis documented to be 70%
				Park B, AIDS 2009; 23:525–529
	1 year mortality of treated meningitis (fluconazole only)				0.7
	1 year mortality of treated meningitis (AmB + 5FC)				0.4
	Proportion of screened patient with meningitis				0.4
	1 year mortality of screen and treat antigenaemia				0.25
Pneumocystis pneumonia assumptions
448335	14.8% of <200 CD4 annually			Ratanasuwan W J Med Assoc Thai. 2005;88(3):335-9.
				Lowe et al, 2013
	1 year mortality of empirically treated PCP				0.3
	1 year mortality of PCP				0.3
Disseminated histoplasmosis
100000	Discounted from 300,000			Armstrong-James D, Trends Microbiol 2014;22:120.
	Mortality treated based on routine diagnosis, without antigen				0.5
Chronic pulmonary aspergillosis complicating TB
40248	26% of smear negative deaths attributable to CPA
53465	8.5% of 595,000 pulm TB patients who survive
		All patients with smear negative TB included here as CPA deaths would be classified as TB deaths
	Mortality untreated				0.3	Nam, 2010
	Mortality treated with oral itraconazole/IV amphotericin B				0.12
DEATHS AND LIVES SAVED - MODELLING										Lives saved
		2013	2014	2015	2016	2017	2018	2019	2020	Cumulative	Annual 2016-2020
Current HIV deaths		1500000
Current position with status quo			1420000	1340000	1260000	1180000	1100000	1020000	940000	2240000	400000
Improved position with 90-90-90 (50% better)					1220000	1100000	980000	860000	740000	2840000	600000
										600000
Cryptococcal disease
Screen and treat crypto roll out				0.05	0.1	0.2	0.35	0.45	0.6
Number of positive cases identified by screening				13912.5	27825	55650	97387.5	125212	166950
Deaths in screened patients without meningitis				2086.88	4173.75	8347.5	14608.1	18781.9	25042.5
Deaths in screened patients with meningitis treated with fluconazole				3895.5	7791	15582	27268.5	35059.5	46746
Deaths in screened patients				5982.38	11964.8	23929.5	41876.6	53841.4	71788.5
Proportion of diagnosed patients overall (Flu only Rx)				0.5	0.6	0.65	0.7	0.75	0.8
Deaths in unscreened, undiagnosed cases				139125	111300	97387.5	83475	69562.5	55650		83475
Deaths in meningitis cases treated with fluconazole				87648.8	97387.5	87648.8	68171.2	58432.5	38955
Deaths with screen and treat + fluconazole treatment only				232756	220652	208966	193523	181836	166394	192410	66362.6
Ampotericin B & 5FC additional roll out without screen & treat					0.1	0.2	0.35	0.45	0.6
Deaths with AmB+5FC treatment only					223156	213140	199366	187471	171402	169246	61354.1
Deaths with screen and treat & AmB+5FC treatment					180910	177501	173123	168817	162876	300554	69879.7
Pneumocystis pneumonia
PCP current practice (encompassed in 90-90-90 rollout)
Reduction in PCP cases with 90-90-90 roll out (5% annually)					425918	403502	381085	358668	336251	336251
Diagnostic roll out for mild cases and discontinuation of Rx					0.1	0.15	0.25	0.4	0.6
Improvement of diagnostic and treatment rate				0.4	0.55	0.6	0.7	0.8	0.9
Current PCP deaths (asssumes 40% not diagnosed or treated)				260034
Reduction in deaths with improved management					0.1	0.2	0.3	0.4	0.5
Overall PCP deaths					222329	187225	154720	124816	97512.9	513568	238738
Disseminated histoplasmosis
Rollout of histo antigen, AmB and itraconazole				0.2	0.3	0.4	0.5	0.6	0.7
Current histo deaths				80000
Reduction in deaths with improved management					0.1	0.2	0.3	0.45	0.6
Overall histoplasmosis deaths					72000	64000	56000	44000	32000	132000	48000
Chronic pulmonary aspergillsois complicating TB in HIV
Rollout of Aspergillus IgG antibody, AmB and itraconazole				0.05	0.1	0.2	0.35	0.45	0.6
Current CPA deaths in HIV+ (assumes 30% over 12 months in survivors)				56287.5
Reduction in deaths with improved management					0.1	0.2	0.35	0.45	0.6
Overall CPA deaths in HIV					50658.8	45030	36586.9	30958.1	22515	95688.8	33772.5
Number of AIDS deaths attributable to fungal diseases				710922	0.54
DEATHS AND LIVES SAVED - SUMMARY
			2014	2015	2016	2017	2018	2019	2020	Cumulative additional lives saved
Current AIDS deaths with status quo			1420000	1340000	1260000	1180000	1100000	1020000	940000
Reduction in AIDS deaths with 90-90-90					40000	80000	120000	160000	200000	600000
Reduction in deaths with cryptococcal disease 60% addressed					51846.3	55254.9	59633.5	63939.2	69879.7	300554
Reduction in deaths with Pneumocystis pneumonia 90% addressed					37705	72809.6	105314	135218	162521	513568
Reduction in deaths with disseminated histoplasmosis 70% addressed					8000	16000	24000	36000	48000	132000
Reduction in deaths with CPA complication of TB 60% addressed					5628.75	11257.5	19700.6	25329.4	33772.5	95688.8
Reduction in deaths with 4 fungal diseases addressed					103180	155322	208648	260486	314174	1.64181e+06
AIDS deaths if fungal diseases addressed and 90-90-90 rolled out					1.11682e+06	944678	771352	599514	425826	2.24181e+06
TB 2013	All	Cases notified	Pulmonary	Total deaths	Survived	Smear +	Smear -
HIV +	1100000		935000	360000	629000	358530	270470
HIV -	7900000		6715000	1100000	5780000	3.2946e+06	2485400
Total	9000000	5719753	7650000	1460000	6409000	3.65313e+06	2755870
WHO Global Tuberculosis Report 2014

## Sheet: Sensitivity exploratory
Reduction in AIDS deaths to under 500,000 a year by 2020
90-90-90 + action on fungal diseases will achieve a million more HIV survivors each year by 2020
HIV assumptions
Total PLHIV			36900000
On ART		0.4	14760000
Unprotected			22140000
CD4<200		0.135	2988900	Simple numerical decay of CD4 cell counts over 7.5 years
Cryptococcal disease assumptions
278250	Most conservative CDC estimate x75%			All assumed to be meningitis. Conversion from cryptococcal antigenaemia to meningitis documented to be 70%
				Park B, AIDS 2009; 23:525–529
	1 year mortality of treated meningitis (fluconazole only)				0.7
	1 year mortality of treated meningitis (AmB + 5FC)				0.4
	Proportion of screened patient with meningitis				0.4
	1 year mortality of screen and treat antigenaemia				0.25
Pneumocystis pneumonia assumptions
448335	14.8% of <200 CD4 annually			Ratanasuwan W J Med Assoc Thai. 2005;88(3):335-9.
				Lowe et al, 2013
	1 year mortality of empirically treated PCP				0.3
	1 year mortality of PCP				0.3
Disseminated histoplasmosis
100000	Discounted from 300,000			Armstrong-James D, Trends Microbiol 2014;22:120.
	Mortality treated based on routine diagnosis, without antigen				0.5
Chronic pulmonary aspergillosis complicating TB
40248	26% of smear negative deaths attributable to CPA
53465	8.5% of 595,000 pulm TB patients who survive
		All patients with smear negative TB included here as CPA deaths would be classified as TB deaths
	Mortality untreated				0.3	Nam, 2010
	Mortality treated with oral itraconazole/IV amphotericin B				0.12
DEATHS AND LIVES SAVED - MODELLING										Lives saved
		2013	2014	2015	2016	2017	2018	2019	2020	Cumulative	Annual 2016-2020
Current HIV deaths		1500000
Current position with status quo			1420000	1340000	1260000	1180000	1100000	1020000	940000	2240000	400000
Improved position with 90-90-90 (50% better)					1220000	1100000	980000	860000	740000	2840000	600000
										600000
Cryptococcal disease
Screen and treat crypto roll out				0.05	0.1	0.2	0.35	0.45	0.6
Number of positive cases identified by screening				13912.5	27825	55650	97387.5	125212	166950
Deaths in screened patients without meningitis				2086.88	4173.75	8347.5	14608.1	18781.9	25042.5
Deaths in screened patients with meningitis treated with fluconazole				3895.5	7791	15582	27268.5	35059.5	46746
Deaths in screened patients				5982.38	11964.8	23929.5	41876.6	53841.4	71788.5
Proportion of diagnosed patients overall (Flu only Rx)				0.5	0.6	0.65	0.7	0.75	0.8
Deaths in unscreened, undiagnosed cases				139125	111300	97387.5	83475	69562.5	55650		83475
Deaths in meningitis cases treated with fluconazole				87648.8	97387.5	87648.8	68171.2	58432.5	38955
Deaths with screen and treat + fluconazole treatment only				232756	220652	208966	193523	181836	166394	192410	66362.6
Ampotericin B & 5FC additional roll out without screen & treat					0.1	0.2	0.35	0.45	0.6
Deaths with AmB+5FC treatment only					223156	213140	199366	187471	171402	169246	61354.1
Deaths with screen and treat & AmB+5FC treatment					180910	177501	173123	168817	162876	300554	69879.7
Pneumocystis pneumonia
PCP current practice (encompassed in 90-90-90 rollout)
Reduction in PCP cases with 90-90-90 roll out (5% annually)					425918	403502	381085	358668	336251	336251
Diagnostic roll out for mild cases and discontinuation of Rx					0.1	0.15	0.25	0.4	0.6
Improvement of diagnostic and treatment rate				0.4	0.55	0.6	0.7	0.8	0.9
Current PCP deaths (asssumes 40% not diagnosed or treated)				260034
Reduction in deaths with improved management					0.1	0.2	0.3	0.4	0.5
Overall PCP deaths					222329	187225	154720	124816	97512.9	513568	238738
Disseminated histoplasmosis
Rollout of histo antigen, AmB and itraconazole				0.2	0.3	0.4	0.5	0.6	0.7
Current histo deaths				80000
Reduction in deaths with improved management					0.1	0.2	0.3	0.45	0.6
Overall histoplasmosis deaths					72000	64000	56000	44000	32000	132000	48000
Chronic pulmonary aspergillsois complicating TB in HIV
Rollout of Aspergillus IgG antibody, AmB and itraconazole				0.05	0.1	0.2	0.35	0.45	0.6
Current CPA deaths in HIV+ (assumes 30% over 12 months in survivors)				56287.5
Reduction in deaths with improved management					0.1	0.2	0.35	0.45	0.6
Overall CPA deaths in HIV					50658.8	45030	36586.9	30958.1	22515	95688.8	33772.5
Number of AIDS deaths attributable to fungal diseases				710922	0.54
DEATHS AND LIVES SAVED - SUMMARY
			2014	2015	2016	2017	2018	2019	2020	Cumulative additional lives saved
Current AIDS deaths with status quo			1420000	1340000	1260000	1180000	1100000	1020000	940000
Reduction in AIDS deaths with 90-90-90					40000	80000	120000	160000	200000	600000
Reduction in deaths with cryptococcal disease 60% addressed					51846.3	55254.9	59633.5	63939.2	69879.7	300554
Reduction in deaths with Pneumocystis pneumonia 90% addressed					37705	72809.6	105314	135218	162521	513568
Reduction in deaths with disseminated histoplasmosis 70% addressed					8000	16000	24000	36000	48000	132000
Reduction in deaths with CPA complication of TB 60% addressed					5628.75	11257.5	19700.6	25329.4	33772.5	95688.8
Reduction in deaths with 4 fungal diseases addressed					103180	155322	208648	260486	314174	1.64181e+06
AIDS deaths if fungal diseases addressed and 90-90-90 rolled out					1.11682e+06	944678	771352	599514	425826	2.24181e+06
TB 2013	All	Cases notified	Pulmonary	Total deaths	Survived	Smear +	Smear -
HIV +	1100000		935000	360000	629000	358530	270470
HIV -	7900000		6715000	1100000	5780000	3.2946e+06	2485400
Total	9000000	5719753	7650000	1460000	6409000	3.65313e+06	2755870
WHO Global Tuberculosis Report 2014
